# Supplementary material for: Structural bases of signal generation and transduction by the SPS amino acid sensor of Saccharomyces cerevisiae
Source: G3 (Bethesda). 2025 Dec 24;16(3):jkaf312. doi: 10.1093/g3journal/jkaf312 (PMC12958826; doi:10.1093/g3journal/jkaf312)
Supplement: jkaf312_Supplementary_Data [file jkaf312_supplementary_data.zip]

Archive with 3 entries (2 files):
- Supplementary_Figures_G3-2025-406353/
- Supplementary_Figures_G3-2025-406353/G3-2025-406353R1_SuppFigs.pdf
- Supplementary_Figure_Legends_and_Tables_G3-2025-406353.docx
